# Supplementary material for: Protein-Bound Uremic Toxins Induce Reactive Oxygen Species-Dependent and Inflammasome-Mediated IL-1β Production in Kidney Proximal Tubule Cells
Source: Biomedicines. 2021 Sep 26;9(10):1326. doi: 10.3390/biomedicines9101326 (PMC8533138; doi:10.3390/biomedicines9101326)
Supplement: Supplementary file 1 [file biomedicines-09-01326-s001.zip]

Archive with 1 entries (1 files):
- biomedicines-1370768-supplementary.pdf
